# Supplementary material for: From the Perspective of People with Dementia: Using Creative Qualitative Measures to Assess the Values and Opinions on Freedom and Safety among People Living with Dementia
Source: Healthcare (Basel). 2024 Jul 15;12(14):1412. doi: 10.3390/healthcare12141412 (PMC11276790; doi:10.3390/healthcare12141412)
Supplement: Supplementary file 1 [file healthcare-12-01412-s001.zip]

Archive with 1 entries (1 files):
- healthcare-3049135-supplementary.pdf
